# Supplementary material for: Dissemination of extensively drug-resistant NDM-producing Providencia stuartii in Europe linked to patients transferred from Ukraine, March 2022 to March 2023
Source: Euro Surveill. 2024 Jun 6;29(23):2300616. doi: 10.2807/1560-7917.ES.2024.29.23.2300616 (PMC11158010; doi:10.2807/1560-7917.ES.2024.29.23.2300616)
Supplement: Supplementary Table S1 [file 2300616_Supplementary_TableS1.xlsx]

## Sheet: antibiotica classen1
This supplementary material is hosted by Eurosurveillance as supporting information alongside the article "Dissemination of extensively drug-resistant NDM-producing Providencia stuartii in Europe linked to patients transferred from Ukraine, March 2022 – March 2023", on behalf of the authors, who remain responsible for the accuracy and appropriateness of the content. The same standards for ethics,…
Isolate	Origin of isolate	Isolation date (year/month)	Genetic cluster	Aminoglycoside resistance																											Aminoglycoside, Quinolone resistance	Amphenicol resistance					Beta-lactam resistance
				aac(2')-Ia	aac(3)-IIa	aac(3)-IId	aac(3)-IV	aac(6')-IIc	aac(6')-Iae	aac(6')-Ib	aac(6')-Ib-Suzhou	aac(6')-Ib3	aac(6')-Il	aadA1	aadA1b	aadA2	aadA24	aadA2b	aadA3	ant(2'')-Ia	aph(3'')-Ib	aph(3')-Ia	aph(3')-VI	aph(3')-VIa	aph(4)-Ia	aph(6)-Id	armA	rmtB	rmtC	rmtG	aac(6')-Ib-cr	catA1	catA3	catB3	cmlA5 (*1)	floR	blaACC-1	blaCMY-2	blaCMY-4	blaCMY-6	blaCMY-Familie	blaCTX-M-14	blaCTX-M-15	blaCTX-M-2	blaCTX-M-Family	blaDHA-1	blaDHA-Family	blaFOX-5	blaIMP-10
223H1	France	2019/09		g	g	0	0	0	0	0	0	g	0	g	0	0	0	0	0	0	0	0	0	g	0	0	0	0	0	0	g	0	g	0	0	0	0	0	0	0	0	0	0	g	0	0	0		0
GCA_006517525	RefSeq NCBI			g	g	0	0	0	0	0	0	0	0	g	0	0	0	0	0	0	g	0	0	0	0	g	0	0	0	0	g	0	g	g	0	0	0	0	0	0	0	0	g	0	0	0	0	0	0
GCA_023572545	RefSeq NCBI			g	0	g	0	0	0	0	0	0	0	0	0	g	0	0	0	0	g	0	0	0	0	g	0	g	0	0	0	0	g	0	0	0	0	0	0	0	0	0	0	0	0	0	0	0	0
GCA_010612335	RefSeq NCBI			g	0	0	0	0	0	0	0	0	0	0	0	0	0	0	0	0	0	0	0	0	0	0	0	0	0	0	g	0	g	g	0	0		0	0	0	0	0	0	0	0	0	0	g	0
GCA_010320365	RefSeq NCBI			g	0	0	0	0	g	0	0	0	0	0	0	0	0	0	0	0	0	0	0	0	0	0	0	0	0	0	0	0	g	0	0	0	0	0	0	0	0	0	0	0	0	0			g
GCA_017152355	RefSeq NCBI			g	g	0	0	0	0	0	0	g	0	0	0	0	0	0	0	0	0	0	0	0	0	0	0	0	0	0	g	0	g	0	0	0	0	0	0	0	0	0	0	g	0	0	0	0	0
GCA_017152365	RefSeq NCBI			g	g	0	0	0	0	0	0	g	0	0	0	0	0	0	0	0	0	0	0	0	0	0	0	0	0	0	g	0	g	0	0	0	0	0	0	0	0	0	0	g	0	0	0	0	0
GCA_017152445	RefSeq NCBI			g	0	0	0	0	0	0	0	0	0	0	0	0	0	0	0	0	0	0	0	0	0	0	0	0	0	0	0	0	g	0	0	0	0	0	0	0	0	0	0	0	0	0	0	0	0
GCA_019334265	RefSeq NCBI			g	0	0	0	0	0	g	0	0	0	g	0	0	0	0	0	0	g	0	0	0	0	g	0	0	0	0	g	0	g	g	0	0	0	0	0	0	0	0	g	0	0	0	0	0	0
GCA_020531885	RefSeq NCBI			g	0	0	0	0	0	0	0	0	0	g	0	0	0	0	0	0	g	0	0	0	0	g	0	0	0	0	g	0	g	g	0	0	0	0	0	0	0	0	g	0	0	0	0	0	0
GCA_002206175	RefSeq NCBI			g	0	0	0	0	0	g	0	0	0	0	0	0	0	0	0	0	0	g	0	0	0	0	0	0	0	0	g	0	g	0	0	0	0	0	0	0	0	0	0	0	0	0	0	0	0
RIVM_C048668	Netherlands	2022/09	PstCluster-001	g	g	0	0	0	0	0	0	g	0	g	0	0	0	0	0	0	g	0	0	0	0	g	g	0	g	0	g	0	g	0	g	g	0	0	0	0	g	0	0	0	0	0	0	0	0
RIVM_C048692	Netherlands	2022/09	PstCluster-001	g	g	0	0	0	0	0	0	g	0	g	0	0	0	0	0	0	g	0	0	0	0	g	g	0	g	0	g	0	g	0	g	g	0	0	0	0	g	0	0	0	0	0	0	0	0
NRZ-79541b	Germany	2022/08	PstCluster-001	g	0	0	0	0	0	0	0	g	0	g	0	0	0	0	0	0	g	0	0	0	0	g	g	0	g	0	g	0	g	0	g	g	0	0	0	0	g	0	0	0	0	0	0	0	0
NRZ-78686	Germany	2022/07	PstCluster-001	g	0	0	0	0	0	0	0	g	0	g	0	0	0	0	0	0	g	0	0	0	0	g	g	0	g	0	g	0	g	0	g	g	0	0	0	0	g	0	0	0	0	0	0	0	0
RIVM_C047487	Netherlands	2022/08	PstCluster-001	g	g	0	0	0	0	0	0	g	0	g	0	0	0	0	0	0	g	0	0	0	0	g	g	0	g	0	g	0	g	0	g	g	0	0	0	0	g	0	0	0	0	0	0	0	0
8015-22	Poland	2022/05	PstCluster-001	g	0	0	0	0	0	0	0	g	0	g	0	0	0	0	0	0	g	0	0	0	0	g	g	0	g	0	g	0	g	0	g	g	0	0	0	0	g	0	0	0	0	0	0	0	0
22CPE-109	Finland	2022/09	PstCluster-001	g	0	0	0	0	0	0	0	g	0	g	0	0	0	0	0	0	g	0	0	0	0	g	g	0	g	0	g	0	g	0	g	g	0	0	0	0	g	0	0	0	0	0	0	0	0
RIVM_C048679	Netherlands	2022/09	PstCluster-001	g	g	0	0	0	0	0	0	g	0	g	0	0	0	0	0	0	g	0	0	0	0	g	g	0	g	0	g	0	g	0	g	g	0	0	0	0	g	0	0	0	0	0	0	0	0
RIVM_C048166	Netherlands	2022/09	PstCluster-001	g	g	0	0	0	0	0	0	g	0	g	0	0	0	0	0	0	g	0	0	0	0	g	g	0	g	0	g	0	g	0	g	g	0	0	0	0	g	0	0	0	0	0	0	0	0
51527713	Norway	2022/11	PstCluster-001	g	0	0	0	0	0	0	0	g	0	g	0	0	0	0	0	0	g	0	0	0	0	g	g	0	g	0	g	0	g	0	g	g	0	0	0	0	g	0	0	0	0	0	0	0	0
10042-22	Poland	2022/11	PstCluster-001	g	0	0	0	0	0	0	0	g	0	g	0	0	0	0	0	0	g	0	0	0	0	g	g	0	g	0	g	0	g	0	g	g	0	0	0	0	g	0	0	0	0	0	0	0	0
NRZ-83031	Germany	2022/12	PstCluster-001	g	0	0	0	0	0	0	0	g	0	g	0	0	0	0	0	0	g	0	0	0	0	g	g	0	g	0	g	0	g	0	g	g	0	0	0	0	g	0	0	0	0	0	0	0	0
E423319	Ireland	2022/08	PstCluster-001	g	0	0	0	0	0	0	0	g	0	g	0	0	0	0	0	0	g	0	0	0	0	g	g	0	g	0	g	0	g	0	g	g	0	0	0	0	g	0	0	0	0	0	0		0
NRZ-79307	Germany	2022/07	PstCluster-001	g	0	0	0	0	0	0	0	g	0	g	0	0	0	0	0	0	g	0	0	0	0	g	g	0	g	0	g	0	g	0	g	g	0	0	0	0	g	0	0	0	0	0	0		0
8929-22	Poland	2022/10	PstCluster-001	g	0	0	0	0	0	0	0	g	0	g	0	0	0	0	0	0	g	0	0	0	0	g	g	0	g	0	g	0	g	0	g	g	0	0	0	0	g	0	0	0	0	0	0		0
RIVM_C048667	Netherlands	2022/09	PstCluster-001	g	g	0	0	0	0	0	0	g	0	g	0	0	0	0	0	0	g	0	0	0	0	g	g	0	g	0	g	0	g	0	g	g	0	0	0	0	g	0	0	0	0	0	0		0
NRZ-78228	Germany	2022/07	PstCluster-001	g	0	0	0	0	0	0	0	g	0	g	0	0	0	0	0	0	g	0	0	0	0	g	g	0	g	0	g	0	g	0	g	g	0	0	0	0	g	0	0	0	0	0	0		0
NRZ-83659b	Germany	2023/01	PstCluster-001	g	0	0	0	0	0	0	0	g	0	g	0	0	0	0	0	0	g	0	0	0	0	g	g	0	g	0	g	0	g	0	g	g	0	0	0	0	g	0	0	0	0	0	0		0
E337439	Ireland	2023/02	PstCluster-001	g	0	0	0	0	0	0	0	g	0	g	0	0	0	0	0	0	g	0	0	0	0	g	g	0	g	0	g	0	g	0	g	g	0	0	0	0	g	0	0	0	0	0	0		0
51526772	Norway	2022/10	PstCluster-001	g	0	0	0	0	0	0	0	g	0	g	0	0	0	0	0	0	g	0	0	0	0	g	g	0	g	0	g	0	g	0	g	g	0	0	0	0	g	0	0	0	0	0	0		0
RIVM_C048758	Netherlands	2022/10	PstCluster-001	g	g	0	0	0	0	0	0	g	0	g	0	0	0	0	0	0	g	0	0	0	0	g	g	0	g	0	g	0	g	0	g	g	0	0	0	0	g	0	0	0	0	0	0		0
AMA004620	Denmark	2022/08	PstCluster-001	g	0	0	0	0	0	0	0	0	0	g	0	0	0	0	0	0	g	0	0	0	0	g	0	0	g	0	0	0	g	0	g	g	0	0	0	0	g	0	0	0	0	0	0		0
NRZ-76464	Germany	2022/05	PstCluster-002	g	0	0	0	0	0	0	0	g	0	g	0	0	0	0	0	0	g	0	0	0	0	g	g	0	g	0	g	0	g	0	g	g	0	0	0	0	g	0	0	0	0	0	0		0
NRZ-76970	Germany	2022/05	PstCluster-002	g	0	0	0	0	0	0	0	g	0	g	0	0	0	0	0	0	g	0	0	0	0	g	g	0	g	0	g	0	g	0	g	g	0	0	0	0	g	0	0	0	0	0	0		0
294-22	Germany	2022/05	PstCluster-002	g	0	0	0	0	0	0	0	g	0	g	0	0	0	0	0	0	g	0	0	0	0	g	g	0	g	0	g	0	g	0	g	g	0	0	0	0	g	0	0	0	0	0	0		0
NRZ-80371	Germany		PstCluster-002	g	0	0	0	0	0	0	0	g	0	g	0	0	0	0	0	0	g	0	0	0	0	g	g	0	g	0	g	0	g	0	g	g	0	0	0	0	g	0	0	0	0	0	0		0
NRZ-84054	Germany	2023/01	PstCluster-002	g	0	0	0	0	0	0	0	g	0	g	0	0	0	0	0	0	g	0	0	0	0	g	g	0	g	0	g	0	g	0	g	g	0	0	0	0	g	0	0	0	0	0	0		0
5219-22	Poland	2022/05	PstCluster-002	g	0	0	0	0	0	0	0	g	0	g	0	0	0	0	0	0	g	0	0	0	0	g	g	0	g	0	g	0	g	0	g	g	0	0	0	0	g	0	0	0	0	0	0		0
RIVM_C050076	Netherlands	2022/08	PstCluster-002	g	g	0	0	0	0	0	0	g	0	g	0	0	0	0	0	0	g	0	0	0	0	g	g	0	g	0	g	0	g	0	g	g	0	0	0	0	g	0	0	0	0	0	0		0
AMA004615	Denmark	2022/08	PstCluster-002	g	0	0	0	0	0	0	0	g	0	g	0	0	0	0	0	0	g	0	0	0	0	g	g	0	g	0	g	0	g	0	g	g	0	0	0	0	g	0	0	0	0	0	0		0
GCA_012956045	RefSeq NCBI			g	0	0	0	0	0	0	0	0	0	0	0	0	0	0	0	0	0	0	0	0	0	0	0	0	0	g	g	0	g	g	g	0	0	0	0	0	0	0	0	0	0	0	0		0
GCA_017153315	RefSeq NCBI			g	0	0	0	0	0	0	0	0	0	g	0	0	0	0	0	0	0	0	0	0	0	0	0	0	0	0	0	0	g	0	0	0	0	0	0	0	0	0	0	0	0	0	0		0
GCA_016075855	RefSeq NCBI			g	0	0	0	0	0	0	g	g	0	g	0	0	0	0	0	0	0	0	0	0	0	0	0	0	0	0	g	0	0	0	0	g	0	0	0	0	0	0	0	0	0	g	g		0
GCA_016076175	RefSeq NCBI			g	0	0	0	0	0	0	0	0	0	g	0	0	0	0	0	0	0	0	0	0	0	0	0	0	0	0	0	0	0	0	0	0	0	0	0	0	0	0	0	0	0	0	0		0
GCA_027286025	RefSeq NCBI			g	0	0	0	0	0	0	0	0	0	g	0	g	0	0	0	g	0	0	0	0	0	0	0	0	0	0	0	0	0	0	0	0	0	0	0	0	0	0	0	0	0	0	0		0
GCA_015739525	RefSeq NCBI			g	0	0	0	0	0	0	0	0	0	0	0	0	0	0	0	0	0	0	0	0	0	0	0	0	0	0	0	0	0	0	0	0	0	0	0	0	0	0	0	0	0	0	0		0
GCA_026011675	RefSeq NCBI			g	0	0	0	0	0	0	0	0	0	0	0	0	0	0	0	0	0	0	0	0	0	0	0	0	0	0	0	0	g	0	0	0	0	0	0	0	0	0	0	0	0	0	0		0
GCA_026274345	RefSeq NCBI			g	0	0	0	0	0	0	0	0	0	0	0	0	0	0	0	0	0	0	0	0	0		0	0	0	0	0	0	g	0	0	0	0	0	0	0	0	0	0	0	0	0	0		0
GCA_001888205	RefSeq NCBI			g	0	0	0	0	0	0	0	0	0	0	0	0	0	0	0	0	0	g	0	0	0	0	0	0	0	0	0	0	g	0	0	0	0	0	0	0	0	0	0	0	0	0	0		0
GCA_002983665	RefSeq NCBI			g	0	0	0	0	0	0	0	0	0	g	0	0	0	0	0	0	0	0	0	0	0	0	0	0	0	0	0	0	g	0	0	0	0	0	0	0	0	0	0	0	0	0	0		0
GCA_900455285	RefSeq NCBI			g	0	0	0	0	0	0	0	0	0	0	0	0	0	0	0	0	0	0	0	0	0	0	0	0	0	0	0	0	g	0	0	0	0	0	0	0	0	0	0	0	0	0	0		0
GCA_015739445	RefSeq NCBI			g	0	0	0	0	0	0	0	0	0	g	0	0	0	0	0	0	0	0	0	0	0	0	0	0	0	0	0	0	g	0	0	0	0	0	0	0	0	0	0	0	0	0	0		0
GCA_015739495	RefSeq NCBI			g	0	0	0	0	0	0	0	0	0	g	0	0	0	0	0	0	0	0	0	0	0	0	0	0	0	0	0	0	g	0	0	0	0	0	0	0	0	0	0	0	0	0	0		0
GCA_015739585	RefSeq NCBI			g	0	0	0	0	0	0	0	0	0	0	0	0	0	0	0	0	0	0	0	0	0	0	0	0	0	0	0	0	g	0	0	0	0	0	0	0	0	0	0	0	0	0	0		0
GCA_015739565	RefSeq NCBI			g	0	0	0	0	0	0	0	0	0	0	0	0	0	0	0	g	0	0	0	0	0	0	0	0	0	0	0	0	g	g	0	0	0	0	0	0	0	0	0	0	0	0	0		0
GCA_008693805	RefSeq NCBI			g	0	0	0	g	0	0	0	g	0	g	0	0	0	0	0	0	0	0	0	0	0	0	0	0	0	0	g	0	g	0	g	g	0	0	0	0	0	0	0	0	0	0	0		0
GCA_010597545	RefSeq NCBI			g	0	0	0	0	0	0	0	0	0	g	0	0	0	0	0	0	0	0	0	0	0	0	0	0	0	0	0	0	g	0	0	0	0	0	0	0	0	0	0	0	0	0	0		0
GCA_000783455	RefSeq NCBI			g	0	0	0	0	0	0	0	0	0	g	0	0	0	0	0	0	0	0	0	0	0	0	0	0	0	0	0	0	g	0	0	0	0	0	0	0	0	0	0	0	0	0	0		0
GCA_017152395	RefSeq NCBI			g	0	0	0	0	0	0	0	0	0	0	0	0	0	0	0	0	0	0	0	0	0	0	0	0	0	0	0	0	g	0	0	0	0	0	0	0	0	0	0	0	0	0	0		0
NRZ-79779	Germany	2022/08		g	0	0	0	0	0	0	0	0	0	g	0	0	0	0	0	0	0	0	g	0	0	0	g	0	0	0	0	0	g	0	g	0	0	0	g	0	0	0	0	0	0	0	0		0
NRZ-82925	Germany	2022/12		g	0	0	0	0	0	0	0	0	0	g	0	0	0	0	0	0	0	0	g	0	0	0	g	0	0	0	0	0	g	0	g	0	0	0	g	0	0	0	0	0	0	0	0		0
RIVM_C010405	Netherlands	2015/08	PstCluster-004	g	0	0	0	0	0	0	0	0	0	g	0	0	0	0	0	0	0	0	g	0	0	0	g	0	0	0	0	0	g	0	g	0	0	0	g	0	0	0	0	0	0	0	0		0
RIVM_C010700	Netherlands	2015/11	PstCluster-004	g	0	0	0	0	0	0	0	0	0	g	0	0	0	0	0	0	0	0	g	0	0	0	g	0	0	0	0	0	g	0	g	0	0	0	g	0	0	0	0	0	0	0	0		0
GCA_015965535	RefSeq NCBI		PstCluster-004	g	0	0	0	0	0	0	0	0	0	g	g	0	g	0	0	0	0	0	g	0	0	0	g	0	0	0	0	0	g	0	g	0	0	g	g	0	0	0	0	0	0	0	0		0
NRZ-78982	Germany	2022/08	PstCluster-004	g	0	0	0	0	0	0	0	0	0	g	0	0	0	0	0	0	0	0	g	0	0	0	g	0	0	0	0	g	g	0	g	0	0	0	g	0	0	0	0	0	0	0	0		0
RIVM_C046829	Netherlands	2022/07		g	0	0	0	0	0	0	0	0	g	g	0	0	0	0	0	g	g	0	0	0	0	g	0	g	0	0	0	0	g	0	g	0	0	0	0	0	0	0	0	0	0	0	0		0
RIVM_C016999	Netherlands	2018/08		g	0	0	0	0	0	0	0	0	g	0	0	0	g	0	0	0	g	0	0	0	0	g	0	0	0	0	0	0	g	0	0	g	0	0	g	0	0	0	0	0	0	0	0		0
GCA_018128385	RefSeq NCBI			g	0	0	0	0	0	0	0	0	0	g	0	g	0	0	0	0	g	0	0	0	0	g	g	0	0	0	g	0	g	g	g	g	0	0	0	0	g	0	g	0	g	0	0		0
GCA_026009575	RefSeq NCBI			g	0	0	0	0	0	0	0	0	0	0	0	0	0	0	0	0	0	0	0	0	0	0	0	0	0	0	0	0	g	0	0	0	0	0	0	0	0	0	0	g	0	0	0		0
GCA_026011655	RefSeq NCBI			0	0	0	0	0	0	0	0	0	0	0	0	0	0	0	0	0	0	0	0	0	0	0	0	0	0	0	0	0	g	0	0	0	0	0	0	0	0	0	0	0	0	0	0		0
GCA_027286045	RefSeq NCBI			g	0	0	0	0	0	0	0	0	0	g	0	0	0	0	0	0	0	0	0	0	0	0	0	0	0	0	0	0	g	0	0	0	0	0	0	0	0	0	0	0	0	0	0		0
GCA_027286065	RefSeq NCBI			g	0	0	0	0	0	0	0	0	0	g	0	0	0	0	0	0	0	0	0	0	0	0	0	0	0	0	0	0	g	0	0	0	0	0	0	0	0	0	0	0	0	0	0		0
GCA_018068225	RefSeq NCBI			g	0	0	0	0	0	0	0	0	0	g	0	0	0	0	0	0	0	g	0	0	0	0	0	0	0	0	0	0	g	0	0	0	0	0	0	0	0	0	0	0	0	0	0		0
GCA_010669105	RefSeq NCBI			g	0	0	g	0	0	0	0	0	0	g	0	g	0	0	0	0	0	g	0	0	g	0	0	0	0	0	0	0	g	0	0	g	0	0	0	0	0	0	0	0	0	g	0		0
51517868	Norway	2022/06	PstCluster-003	g	0	0	0	0	0	0	0	0	0	0	0	0	0	0	g	0	0	0	0	0	0	0	g	0	0	0	0	0	g	0	0	0	0	0	0	0	0	0	0	0	0	0	0		0
7054-22	Poland	2022/07	PstCluster-003	g	0	0	0	0	0	0	0	0	0	0	0	0	0	g	0	0	0	0	0	0	0	0	g	0	0	0	0	0	g	0	0	0	0	0	0	0	0	0	0	0	0	0	0		0
1194-23	Poland	2022/09	PstCluster-003	g	0	0	0	0		0	0	0	0	0	0	0	0	g	0	0	0	0	0	0	0	0	0	0	0	0	0	0	g	0	0	0	0	0	0	0	0	0	0	0	0	0	0		0
6178-22	Poland	2022/07	PstCluster-003	g	0	0	0	0	0	0	0	0	0	0	0	0	0	g	0	0	0	0	0	0	0	0	g	0	0	0	0	0	g	0	0	0	0	0	0	0	0	0	0	0	0	0	0		0
8918-22	Poland	2022/10	PstCluster-003	g	0	0	0	0	0	0	0	0	0	0	0	0	0	g	0	0	0	0	0	0	0	0	0	0	0	0	0	0	g	0	0	0	0	0	0	0	0	0	0	0	0	0	0		0
RIVM_C050563	Netherlands	2023/03	PstCluster-003	g	0	0	0	0	0		0	0	0	0	0	0	0	g	0	0	0	0	0	0	0	0	g	0	0	0	0	0	g	0	0	0	0	0	0	0	0	0	0	0	0	0	0		0
23Prov0001	Spain	2022/10	PstCluster-003	g	0	0	0	0	0	0	0	0	0	0	0	0	0	g	0	0	0	0	0	0	0	0	g	0	0	0	0	0	g	0	0	0	0	0	0	0	0	0	0	0	0	0	0		0
RIVM_C051024	Netherlands	2023/03	PstCluster-003	g	0	0	0	0	0	0	0	0	0	0	0	0	0	g	0	0	0	0	0	0	0	0	g	0	0	0	0	0	g	0	0	0	0	0	0	0	0	0	0	0	0	0	0		0
7272-22	Poland	2022/08	PstCluster-003	g	0	0	0	0	0	0		0	0	0	0	0	0	g	0	0	0	0	0	0	0	0	g	0	0	0	0	0	g	0	0	0	0	0	0	0	0	0	0	0	0	0	0		0
51517833	Norway	2022/06	PstCluster-003	g	0	0	0	0	0	0	0	0	0	0	0	0	0	g	0	0	0	0	0	0	0	0	0	0	0	0	0	0	g	0	0	0	0	0	0	0	0	0	0	0	0	0	0		0
AMA004464	Denmark	2022/06	PstCluster-003	g	0	0	0	0	0	0	0	0	0	0	0	0	0	g	0	0	0	0	0	0	0	0	g	0	0	0	0	0	g	0	0	0	0	0	0	0	0	0	0	0	0	0	0		0
NRZ-76581a	Germany	2022/05	PstCluster-003	g	0	0	0	0	0	0	0	0	0	0	0	0	0	0	0	0	0	0	0	0	0	0	g	0	0	0	0	g	g	0	0	0	0	0	0	0	0	0	0	0	0	0	g		0
AMA004642	Denmark	2022/08	PstCluster-003	g	0	0	0	0	0	0	0	0	0	0	0	0	0	g	0	0	0	0	0	0	0	0	g	0	0	0	0	0	g	0	0	0	0	0	0	0	0	0	0	0	0	0	0		0
GCA_000259175	RefSeq NCBI			g	0	0	0	0	0	0	0	0	0	0	0	0	0	0	0	0	0	0	0	0	0	0	0	0	0	0	0	0	g	0	0	0	0	0	0	0	0	0	0	0	0	0	0		0
RIVM_C015613	Netherlands	2017/10		g	0	0	0	0	0	0	0	0	g	g	0	g	0	0	0	g	g	g	0	0	0	g	0	g	0	0	0	0	g	0	g	0	0	0	0	0	0	0	0	0	0	0	0		0
GCA_001968995	RefSeq NCBI			g	0	0	0	0	0	0	0	0	g	g	0	g	0	0	0	g	g	g	0	0	0	g	0	g	0	0	0	0	g	0	g	0	0	0	0	0	0	0	0	0	0	0	0		0
NRZ-81838a	Germany	2022/10		g	0	0	0	0	0	0	0	0	g	g	0	0	0	0	0	g	g	0	0	0	0	g	0	g	0	0	0	0	g	0	g	0	0	0	0	0	0	0	0	0	0	0	0		0
NRZ-74845	Germany	2022/02		g	0	0	0	0	0	0	0	0	g	g	0	g	0	0	0	g	g	0	0	0	0	g	0	g	0	0	0	0	g	0	g	0	0	0	0	0	0	0	0	0	0	0	0		0
RIVM_C038754	Netherlands	2021/02		g	g	g	0	0	0	0	0	0	0	g	0	0	0	0	0	g	0	0	0	g	0	0	0	0	0	0	g	0	g	g	g	0	g	0	0	0	0	0	0	0	0	0	0		0
320J1	France	2022/04		g	g	g	0	0	0	0	0	0	0	g	0	0	0	0	0	g	0	0	0	g	0	0	0	0	0	0	0	0	g	0	g	0	g	0	0	0	0	0	0	0	0	0	0		0
RIVM_C009128	Netherlands	2014/06		g	0	0	0	0	0	0	0	0	0	g	0	0	0	0	0	0	g	0	g	0	0	g	0	0	0	0	0	0	g	0	g	g	0	0	0	0	g	0	0	0	0	0	0		0
GCA_001463005	RefSeq NCBI			g	0	0	0	0	0	0	0	0	0	g	0	0	0	0	0	0	0	0	g	0	0	0	g	0	0	0	0	0	g	0	g	0	0	0	g	0	0	0	0	0	0	0	0		0
AMA0556	Denmark	2013/12		g	0	0	0	0	0	0	0	0	0	g	0	0	0	0	0	0	g	0	g	0	0	g	0	0	0	0	0	0	g	0	g	g	0	0	0	0	g	0	0	0	0	0	0		0
AMA0557	Denmark	2013/12		g	0	0	0	0	0	0	0	0	0	g	0	0	0	0	0	0	g	0	g	0	0	g	0	0	0	0	0	0	g	0	g	g	0	0	0	0	g	0	0	0	0	0	0		0
GCA_013166725	RefSeq NCBI			g	0	g	0	0	0	0	0	0	0	0	0	0	0	0	0	0	0	0	g	0	0	0	0	0	0	0	g	0	g	g	0	0	0	0	0	0	0	0	0	0	0	0	0		0
GCA_013166755	RefSeq NCBI			g	0	g	0	0	0	0	0	0	0	0	0	0	0	0	0	0	0	0	g	0	0	0	0	0	0	0	g	0	g	g	0	0	0	0	0	0	0	0	0	0	0	0	0		0
SRR23956544	Italy	2022/02	PstCluster-005	g	0	0	0	0	0	0	0	g	0	0	0	0	0	0	0	0	0	0	0	0	0	0	0	0	g	0	g	0	g	0	0	0	0	0	0	g	0	0	0	0	0	0	0		0
SRR23956545	Italy	2022/02	PstCluster-005	g	0	0	0	0	0	0	0	g	0	0	0	0	0	0	0	0	0	0	0	0	0	0	0	0	g	0	g	0	g	0	0	0	0	0	0	g	0	0	0	0	0	0	0		0
SRR23956543	Italy	2022/02	PstCluster-005	g	0	0	0	0	0	0	0	g	0	0	0	0	0	0	0	0	0	0	0	0	0	0	0	0	g	0	g	0	g	0	0	0	0	0	0	g	0	0	0	0	0	0	0		0
GCA_016128115	RefSeq NCBI			g	0	0	0	0	0	0	0	0	0	0	0	0	0	0	0	0	0	0	0	0	0	0	0	0	0	0	0	0	g	0	0	0	0	0	0	0	0	0	0	0	0	0	0		0
GCA_016623625	RefSeq NCBI			g	0	0	0	0	0	0	0	0	0	0	0	0	0	0	0	0	0	0	0	0	0	0	0	0	0	0	0	0	g	0	0	0	0	0	0	0	0	0	0	0	0	0	0		0
GCA_000754345	RefSeq NCBI			g	0	0	0	0	0	0	0	0	0	0	0	0	0	0	0	0	0	0	0	0	0	0	0	0	0	0	0	0	g	0	0	0	0	0	0	0	0	0	0	0	0	0	0		0
GCA_000154865	RefSeq NCBI			g	0	0	0	0	0	0	0	0	0	0	0	0	0	0	0	0	0	0	0	0	0	0	0	0	0	0	0	0	g	0	0	0	0	0	0	0	0	0	0	0	0	0	0		0
GCA_902373775	RefSeq NCBI			g	0	0	0	0	0	0	0	0	0	0	0	0	0	0	0	0	0	0	0	0	0	0	0	0	0	0	0	0	g	0	0	0	0	0	0	0	0	0	0	0	0	0	0		0
RIVM_C019490	Netherlands	2019/08		g	0	g	0	0	0	0	0	0	0	0	0	0	0	0	0	g	g	g	0	0	0	g	0	0	0	0	0	0	g	0	g	g	0	0	0	0	0	0	0	0	0	0	0		0
NRZ-82106	Germany	2022/11		g	0	0	g	0	0	0	0	0	0	0	0	g	0	0	0	0	0	g	g	0	g	0	g	0	0	0	0	0	g	0	0	g	0	0	0	0	0	0	0	0	0	g	0		0
232D1	France	2019/09		g	0	0	0	0	0	0	0	0	0	g	0	0	0	0	0	0	0	g	g	0	0	0	0	0	0	0	0	0	g	0	g	0	0	g	0	0	0	0	0	0	0	0	0		0
311J10	France	2022/01		g	0	0	0	0	0	0	0	0	0	0	0	0	0	0	0	g	0	g	0	0	0	0	0	0	0	0	0	0	g	0	g	0	0	0	0	0	0	0	0	0	0	0	0		0
GCA_001267785	RefSeq NCBI			g	0	0	0	0	0	0	0	0	0	0	0	0	0	0	0	0	0	0	0	0	0	0	g	0	0	0	0	0	g	0	0	0	0	0	g	0	0	0	0	0	0	0	g		0
GCA_001558855	RefSeq NCBI			g	0	0	0	0	0	0	0	0	0	0	0	0	0	0	0	0	0	0	0	0	0	0	0	0	0	0	0	0	g	0	0	0	0	0	0	0	0	0	0	0	0	0	0		0
GCA_002886955	RefSeq NCBI			g	0	0	0	0	0	0	0	0	0	0	0	0	0	0	0	0	0	0	0	0	0	0	0	0	0	0	0	0	g	0	0	0	0	0	0	0	0	0	0	0	0	0	0		0
GCA_002947315	RefSeq NCBI			g	0	0	0	0	0	0	0	0	0	0	0	0	0	0	0	0	0	0	0	0	0	0	0	0	0	0	0	0	g	0	0	0	0	0	0	0	0	0	0	0	0	0	0		0
GCA_003688015	RefSeq NCBI			g	0	0	0	0	0	0	0	0	0	0	0	0	0	0	0	0	0	0	0	0	0	0	0	0	0	0	0	0	g	0	0	0	0	0	0	0	0	0	0	0	0	0	0		0
GCA_009706215	RefSeq NCBI			g	0	0	0	0	0	0	0	0	0	0	0	0	0	0	0	0	0	0	0	0	0	0	0	0	0	0	0	0	g	0	0	0	0	0	0	0	0	0	0	0	0	0	0		0
GCA_009706235	RefSeq NCBI			g	0	0	0	0	0	0	0	0	0	0	0	0	0	0	0	0	0	0	0	0	0	0	0	0	0	0	0	0	0	0	0	0	0	0	0	0	0	0	0	0	0	0	0		0
GCA_009706265	RefSeq NCBI			g	0	0	0	0	0	0	0	0	0	0	0	0	0	0	0	0	0	0	0	0	0	0	0	0	0	0	0	0	g	0	0	0	0	0	0	0	0	0	0	0	0	0	0		0
GCA_009706595	RefSeq NCBI			g	0	0	0	0	0	0	0	0	0	0	0	0	0	0	0	0	0	0	0	0	0	0	0	0	0	0	0	0	g	0	0	0	0	0	0	0	0	0	0	0	0	0	0		0
GCA_009706605	RefSeq NCBI			g	0	0	0	0	0	0	0	0	0	0	0	0	0	0	0	0	0	0	0	0	0	0	0	0	0	0	0	0	g	0	0	0	0	0	0	0	0	0	0	0	0	0	0		0
GCA_009706655	RefSeq NCBI			g	0	0	0	0	0	0	0	0	0	0	0	0	0	0	0	0	0	0	0	0	0	0	0	0	0	0	0	0	g	0	0	0	0	0	0	0	0	0	0	0	0	0	0		0
GCA_010588105	RefSeq NCBI			g	0	0	0	0	0	0	0	0	0	0	0	0	0	0	0	0	0	0	0	0	0	0	0	0	0	0	0	0	g	0	0	0	0	0	0	0	0	0	0	0	0	0	0		0
GCA_010589975	RefSeq NCBI			g	g	0	0	0	0	0	0	g	0	0	0	0	0	0	0	g	0	0	0	0	0	0	0	0	0	0	g	0	g	g	0	0	0	0	0	0	0	0	0	g	0	0	0		0
GCA_014652175	RefSeq NCBI			g	0	0	0	0	0	0	0	0	0	0	0	0	0	0	0	0	0	0	0	0	0	0	0	0	0	0	0	0	g	0	0	0	0	0	0	0	0	0	0	0	0	0	0		0
GCA_015739395	RefSeq NCBI			g	0	0	0	0	0	0	0	0	0	0	0	0	0	0	0	0	0	0	0	0	0	0	0	0	0	0	0	0	g	0	0	0	0	0	0	0	0	0	0	0	0	0	0		0
GCA_018069395	RefSeq NCBI			g	0	0	0	0	0	0	0	0	0	g	0	0	0	0	0	0	0	0	0	0	0	0	0	0	0	0	0	0	g	0	0	0	0	0	0	0	0	0	0	0	0	0	0		0
GCA_018413475	RefSeq NCBI			g	0	0	0	0	0	0	0	0	0	0	0	g	0	0	0	0	g	0	0	0	0	g	0	g	0	0	0	0	g	0	0	0	0	0	0	0	0	g	0	0	0	0	0		0
GCA_023520575	RefSeq NCBI			g	0	0	0	0	0	0	0	g	0	g	0	0	0	0	0	0	g	g	0	0	0	g	0	0	0	0	g	0	g	0	g	g	0	g	0	0	0	0	0	0	0	0	0		0
GCA_024654725	RefSeq NCBI			g	0	0	0	0	0	0	0	0	0	g	0	0	0	0	0	0	0	g	0	0	0	0	0	0	0	0	0	0	g	0	0	0	0	0	0	0	0	0	0	0	0	0	0		0
GCA_026009095	RefSeq NCBI			g	0	0	0	0	0	0	0	0	0	0	0	0	0	0	0	0	0	0	0	0	0	0	0	0	0	0	0	0	g	0	0	0	0	0	0	0	0	0	0	g	0	0	0		0
GCA_026011355	RefSeq NCBI			g	0	g	0	0	0	0	0	0	0	0	0	0	0	0	0	0	g	0	0	0	0	g	0	0	0	0	0	0	g	0	0	0	0	0	0	0	0	g	0	0	0	0	0		0
g 100% match with ResFinder database reference
g <100% match with ResFinder database reference
(*1) This gene is found with AMR finder instead of ResFinder
[truncated: 51 more columns]
