# Supplementary material for: Dissemination of extensively drug-resistant NDM-producing Providencia stuartii in Europe linked to patients transferred from Ukraine, March 2022 to March 2023
Source: Euro Surveill. 2024 Jun 6;29(23):2300616. doi: 10.2807/1560-7917.ES.2024.29.23.2300616 (PMC11158010; doi:10.2807/1560-7917.ES.2024.29.23.2300616)
Supplement: Supplementary Table S2 [file 2300616_Supplementary_TableS2.xlsx]

## Sheet: Sheet1
This supplementary material is hosted by Eurosurveillance as supporting information alongside the article "Dissemination of extensively drug-resistant NDM-producing Providencia stuartii in Europe linked to patients transferred from Ukraine, March 2022 – March 2023", on behalf of the authors, who remain responsible for the accuracy and appropriateness of the content. The same standards for ethics,…
Isolate	VITEK-AMO	VITEK-AMO_INT	VITEK-AUG	VITEK-AUG_INT	VITEK-TAZ	VITEK-TAZ_INT	VITEK-CFX	VITEK-CFX_INT	VITEK-CTX	VITEK-CTX_INT	VITEK-CAZ	VITEK-CAZ_INT	VITEK-CFO	VITEK-CFO_INT	VITEK-IMP	VITEK-IMP_INT	VITEK-MER	VITEK-MER_INT	VITEK-GEN	VITEK-GEN_INT	VITEK-TOB	VITEK-TOB_INT
RIVM_C047487	>16	R	>16	R	8	R	>32	R	16	R	>32	R	16	R	>8	R	>8	R	>8	R	>8	R
RIVM_C048166	>16	R	>16	R	>64	R	>32	R	>32	R	>32	R	32	R	>8	R	>8	R	>8	R	>8	R
RIVM_C048667	>16	R	>16	R	>64	R	>32	R	16	R	>32	R	16	R	>8	R	>8	R	>8	R	>8	R
RIVM_C048692	>16	R	>16	R	32	R	>32	R	32	R	>32	R	32	R	>8	R	>8	R	>8	R	>8	R
RIVM_C048758	>16	R	>16	R	8	R	>32	R	16	R	>32	R	16	R	>8	R	>8	R	>8	R	>8	R
	VITEK-COT	VITEK-COT_INT	VITEK-TRI	VITEK-TRI_INT	VITEK-CIP	VITEK-CIP_INT	VITEK-FOS	VITEK-FOS_INT	VITEK-COL	VITEK-COL_INT	MD-TAZ	MD-TAZ_INT	MD-ATM	MD-ATM_INT	MD-CFP	MD-CFP_INT	MD-CZA	MD-CZA_INT	MD-CET	MD-CET_INT	MD-IMR	MD-IMR_INT
RIVM_C047487	>8	R	>8	R	>2	R	64	R	>8	R	>32	R	16	R	>16	R	>16	R	>8	R	>8	R
RIVM_C048166	>8	R	>8	R	>2	R	128	R	>8	R	>32	R	8	R	8	R	>16	R	>8	R	>8	R
RIVM_C048667	>8	R	>8	R	>2	R	>128	R	>8	R	>32	R	8	R	>16	R	>16	R	>8	R	>8	R
RIVM_C048692	>8	R	>8	R	>2	R	128	R	>8	R	>32	R	8	R	16	R	>16	R	>8	R	>8	R
RIVM_C048758	>8	R	>8	R	>2	R	128	R	>8	R	>32	R	4	I	8	R	>16	R	>8	R	>8	R
	MD-MER	MD-MER_INT	MD-MEV	MD-TOB	MD-TOB_INT	MD-AMI	MD-AMI_INT	MD-TIG	MD-COL	MD-COL_INT	MD-ERV	MD-FDC	MD-FOS	AD-FOS	DD-FDC1	DD-FDC2	E-ATA	E-ASU	E-ERV	E-PLZ	E-SDU	E-TIG
RIVM_C047487	16	R	8	>4	R	>32	R	>1	>16	R	>0.5	0.25	<=16	32	27	NULL	0.064	NULL	2	>256	NULL	4
RIVM_C048166	8	I	8	>4	R	>32	R	>1	>16	R	>0.5	0.25	32	>32	24	NULL	0.125	NULL	2	>256	NULL	4
RIVM_C048667	>16	R	>16	>4	R	>32	R	1	>16	R	>0.5	0.125	>64	>256	25	NULL	0.25	NULL	2	>256	NULL
RIVM_C048692	>16	R	>16	>4	R	>32	R	1	>16	R	>0.5	0.25	32	32	25	NULL	0.064	NULL	2	>256	NULL
RIVM_C048758	8	I	8	>4	R	>32	R	>1	>16	R	>0.5	0.125	>64	64	25	NULL	0.032	NULL	>32	NULL	NULL	8
Code	Antibiotic	Technique	Result
VITEK-AMO	Amoxicillin	Vitek	MIC
VITEK-AMO_INT	Amoxicillin	Vitek	Interpretation
VITEK-AUG	Amoxicillin clavulanic acid	Vitek	MIC
VITEK-AUG_INT	Amoxicillin clavulanic acid	Vitek	Interpretation
VITEK-TAZ	Piperacillin tazobactam	Vitek	MIC
VITEK-TAZ_INT	Piperacillin tazobactam	Vitek	Interpretation
VITEK-CFX	Cefruoxim	Vitek	MIC
VITEK-CFX_INT	Cefuroxim	Vitek	Interpretation
VITEK-CTX	Cefotaxim	Vitek	MIC
VITEK-CTX_INT	Cefotaxim	Vitek	Interpretation
VITEK-CAZ	Ceftazidime	Vitek	MIC
VITEK-CAZ_INT	Ceftazdime	Vitek	Interpretation
VITEK-CFO	Cefoxitine	Vitek	MIC
VITEK-CFO_INT	Cefotxitine	Vitek	Interpretation
VITEK-IMP	Imipenem	Vitek	MIC
VITEK-IMP_INT	Imipenem	Vitek	Interpretation
VITEK-MER	Meropenem	Vitek	MIC
VITEK-MER_INT	Meropenem	Vitek	Interpretation
VITEK-GEN	Gentaine	Vitek	MIC
VITEK-GEN_INT	Gentaine	Vitek	Interpretation
VITEK-TOB	Tobramycin	Vitek	MIC
VITEK-TOB_INT	Tobramycin	Vitek	Interpretation
VITEK-COT	Cotrimoxazol	Vitek	MIC
VITEK-COT_INT	Cotrimoxazol	Vitek	Interpretation
VITEK-TRI	Trimethoprim	Vitek	MIC
VITEK-TRI_INT	Trimethoprim	Vitek	Interpretation
VITEK-CIP	Ciprofloxacin	Vitek	MIC
VITEK-CIP_INT	Ciprofloxacin	Vitek	Interpretation
VITEK-FOS	Fosfomycin	Vitek	MIC
VITEK-FOS_INT	Fosfomycin	Vitek	Interpretation
VITEK-COL	Colistin	Vitek	MIC
VITEK-COL_INT	Colistin	Vitek	Interpretation
MD-TAZ	Piperacilline tazobactam	Microdilution	MIC
MD-TAZ_INT	Piperacilline tazobactam	Microdilution	Interpretation
MD-ATM	Aztreonam	Microdilution	MIC
MD-ATM_INT	Aztreonam	Microdilution	Interpretation
MD-CFP	Cefepim	Microdilution	MIC
MD-CFP_INT	Cefepim	Microdilution	Interpretation
MD-CZA	Ceftazidime - tazobactam	Microdilution	MIC
MD-CZA_INT	Ceftazidime - tazobactam	Microdilution	Interpretation
MD-CET	Ceftozolane - tazobactam	Microdilution	MIC
MD-CET_INT	Ceftozolane - tazobactam	Microdilution	Interpretation
MD-IMR	imipenem - relebactam	Microdilution	MIC
MD-IMR_INT	imipenem - relebactam	Microdilution	Interpretation
MD-MER	Meropenem	Microdilution	MIC
MD-MER_INT	Meropenem	Microdilution	Interpretation
MD-MEV	Meropenem - vaborbactam	Microdilution	MIC
MD-TOB	Tobramycine	Microdilution	Interpretation
MD-TOB_INT	Tobramycine	Microdilution	MIC
MD-AMI	Amikacine	Microdilution	Interpretation
MD-AMI_INT	Amikazine	Microdilution	MIC
MD-TIG	Tigecycline	Microdilution	Interpretation
MD-COL	Colistin	Microdilution	MIC
MD-COL_INT	Colistin	Microdilution	Interpretation
MD-ERV	Eravacycline	Microdilution	MIC
MD-FDC	Cefiderocol	Microdilution	Interpretation
MD-FOS	Fosfomycin	Microdilution	MIC
AD-FOS	Fosfomycin	Agardilution	MIC
DD-FDC1	Cefiderocol	Disk diffusion	diameter
DD-FDC2	Cefiderocol	Disk diffusion	diameter
E-ATA	Aztreonam - avibactam	E-test	MIC
E-ASU	Ampicilline - sulbactam	E-test	MIC
E-ERV	Eravacycline	E-test	MIC
E-PLZ	Plazomycine	E-test	MIC
E-SDU	Sulbactam - durlobactam	E-test	MIC
E-TIG	Tigecycline	E-test	MIC
