# Supplementary material for: Dissemination of extensively drug-resistant NDM-producing Providencia stuartii in Europe linked to patients transferred from Ukraine, March 2022 to March 2023
Source: Euro Surveill. 2024 Jun 6;29(23):2300616. doi: 10.2807/1560-7917.ES.2024.29.23.2300616 (PMC11158010; doi:10.2807/1560-7917.ES.2024.29.23.2300616)
Supplement: Supplementary file 1 [file 2300616_Supplementary_file1.xlsx]

## Sheet: Sheet1
This supplementary material is hosted by Eurosurveillance as supporting information alongside the article "Dissemination of extensively drug-resistant NDM-producing Providencia stuartii in Europe linked to patients transferred from Ukraine, March 2022 – March 2023", on behalf of the authors, who remain responsible for the accuracy and appropriateness of the content. The same standards for ethics,…
Isolate name	SRA bioproject number	SRA bio accession number
KresCPE0469	PRJNA1020275	SAMN37519306
KresCPE0466	PRJNA1020275	SAMN37519307
KresCPE0560	PRJNA1020275	SAMN37519308
KresCPE0568	PRJNA1020275	SAMN37519309
223H1	PRJNA1020275	SAMN37519272
22CPE-109	PRJNA1020275	SAMN37519268
232D1	PRJNA1020275	SAMN37519270
23Prov0001	PRJNA1020275	SAMN37519310
294-22	PRJNA1020275	SAMN37519282
311J10	PRJNA1020275	SAMN37519269
320J1	PRJNA1020275	SAMN37519271
AMA004464	PRJNA1020275	SAMN37519265
AMA004615	PRJNA1020275	SAMN37519266
AMA004620	PRJNA1020275	SAMN37519267
AMA004642	PRJNA1020275	SAMN37519264
AMA0556	PRJNA1020275	SAMN37519263
AMA0557	PRJNA1020275	SAMN37519262
E337439	PRJNA1020275	SAMN37519291
E423319	PRJNA1020275	SAMN37519292
NRZ-74845	PRJNA1020275	SAMN37519274
NRZ-76464	PRJNA1020275	SAMN37519284
NRZ-76581a	PRJNA1020275	SAMN37519276
NRZ-76970	PRJNA1020275	SAMN37519283
NRZ-78228	PRJNA1020275	SAMN37519286
NRZ-78686	PRJNA1020275	SAMN37519289
NRZ-78982	PRJNA1020275	SAMN37519277
NRZ-79307	PRJNA1020275	SAMN37519287
NRZ-79541b	PRJNA1020275	SAMN37519290
NRZ-79779	PRJNA1020275	SAMN37519279
NRZ-80371	PRJNA1020275	SAMN37519281
NRZ-81838a	PRJNA1020275	SAMN37519275
NRZ-82106	PRJNA1020275	SAMN37519273
NRZ-82925	PRJNA1020275	SAMN37519278
NRZ-83031	PRJNA1020275	SAMN37519288
NRZ-83659b	PRJNA1020275	SAMN37519285
NRZ-84054	PRJNA1020275	SAMN37519280
RIVM_C009128	PRJEB35685	SAMEA6367977
RIVM_C010405	PRJEB35685	SAMEA6368061
RIVM_C010700	PRJEB35685	SAMEA6368100
RIVM_C015613	PRJEB35685	SAMEA6368520
RIVM_C016999	PRJEB35685	SAMEA6368707
RIVM_C019490	PRJNA1020275	SAMN37519293
RIVM_C038754	PRJNA1020275	SAMN37519294
RIVM_C046829	PRJNA1020275	SAMN37519297
RIVM_C047487	PRJNA1020275	SAMN37519302
RIVM_C048166	PRJNA1020275	SAMN37519300
RIVM_C048667	PRJNA1020275	SAMN37519299
RIVM_C048668	PRJNA1020275	SAMN37519305
RIVM_C048679	PRJNA1020275	SAMN37519301
RIVM_C048692	PRJNA1020275	SAMN37519304
RIVM_C048758	PRJNA1020275	SAMN37519303
RIVM_C050076	PRJNA1020275	SAMN37519298
RIVM_C050563	PRJNA1020275	SAMN37519296
RIVM_C051024	PRJNA1020275	SAMN37519295
